# Supplementary material for: The Shift in Synonymous Codon Usage Reveals Similar Genomic Variation during Domestication of Asian and African Rice
Source: Int J Mol Sci. 2022 Oct 25;23(21):12860. doi: 10.3390/ijms232112860 (PMC9656316; doi:10.3390/ijms232112860)
Supplement: Supplementary file 1 [file ijms-23-12860-s001.zip]

Archive with 2 entries (2 files):
- Supp figures.pdf
- Supp tables.xlsx
