# Supplementary material for: The Shift in Synonymous Codon Usage Reveals Similar Genomic Variation during Domestication of Asian and African Rice
Source: Int J Mol Sci. 2022 Oct 25;23(21):12860. doi: 10.3390/ijms232112860 (PMC9656316; doi:10.3390/ijms232112860)
Supplement: Supplementary file 1 [file ijms-23-12860-s001.zip › Supp tables.xlsx]

## Sheet: S1
Table S1. The Chi-squre test for the SCUB frequencies of 18 SCs with one.
Amino acid	O. rufipogon	O. sativa	O. barthii	O. glaberrima
Ala	0	0	0	0
Arg	0	0	0	0
Asn	0	0	0	0
Asp	0	0	1.26036e-45	0
Cys	0	0	0	0
Gln	0	0	0	0
Glu	0	0	0	0
Gly	0	0	0	0
His	0	0	1.19036e-217	0
Ile	0	0	0	0
Leu	0	0	0	0
Lys	0	0	0	0
Phe	0	0	0	0
Ser	0	0	0	0
Thr	0	0	2.19741e-193	0
Tyr	0	0	0	0
Val	0	0	0	0
Pro	1.98304e-289	0	4.31832e-62	4.23914e-234

## Sheet: S2
Table S2. The statistical analysis of the difference of SCUB frequencies of amino acids between wild and domestic rice
Amino acids	Asian rice		African rice
	Ratios of domesticated SCUB freq to wild SCUB freq	P value	Ratios of domesticated SCUB freq to wild SCUB freq	P value
Ala	1.08122	3.83024e-173	1.15908	0
Arg	1.07429	2.71244e-93	1.10146	7.11706e-164
Asn	1.06177	5.52912e-40	1.04437	7.50219e-22
Asp	1.05971	6.0431e-58	1.09264	1.14222e-131
Cys	1.06029	2.12995e-19	1.0701	3.24132e-25
Gln	1.09553	4.86088e-82	1.07869	1.64498e-57
Glu	1.04363	3.43415e-32	1.06173	5.42383e-62
Gly	1.06642	3.30714e-94	1.10296	8.58882e-213
His	1.06053	1.8286e-28	1.08066	4.04598e-47
Ile	1.05396	6.04268e-39	1.04126	1.20874e-23
Leu	1.06346	4.08293e-97	1.08118	5.80329e-155
Lys	1.06563	6.21186e-54	1.05584	1.67502e-40
Phe	1.06718	2.90557e-45	1.0697	9.24143e-49
Pro	1.06775	1.3628e-77	1.13602	5.40288e-274
Ser	1.06422	2.72398e-99	1.07676	9.49093e-138
Thr	1.06228	9.02599e-56	1.07536	5.42165e-79
Tyr	1.06081	1.34176e-27	1.05951	8.94246e-27
Val	1.03928	1.43119e-29	1.07705	7.39324e-105

## Sheet: S3
Table S3. The statisitical analysis of SCUB frequencies of amino acids between wild and domestic rices
Frquencies	Species	Ratio			P value
		O. sativa	O. barthii	O. glaberrima	O. sativa	O. barthii	O. glaberrima
NNA	O. rufipogon	0.954851	1.04336	0.987991	0	0	5.25732e-28
	O. sativa		1.0927	1.03471		0	1.2734e-176
	O. barthii			0.94693			0
NNT	O. rufipogon	0.969309	1.04933	1.00254	7.621e-210	0	0.0105992
	O. sativa		1.08255	1.03428		0	8.6642e-214
	O. barthii			0.955407			0
NNC	O. rufipogon	1.03201	0.967632	1.00249	4.908e-302	0	0.00328851
	O. sativa		0.937614	0.97139		0	4.4979e-223
	O. barthii			1.03602			0
NNG	O. rufipogon	1.01444	0.972281	1.0025	5.4687e-56	1.2543e-235	0.00567374
	O. sativa		0.958438	0.988229		0	6.85364e-34
	O. barthii			1.03108			6.825e-239
NNA/T	O. rufipogon	0.962959	1.04671	0.996147	0	0	1.15109e-06
	O. sativa		1.08697	1.03446		0	0
	O. barthii			0.951695			0
NNC/G	O. rufipogon	1.02398	0.969756	1.0025	2.6935e-259	0	0.000275843
	O. sativa		0.947042	0.979014		0	5.0524e-181
	O. barthii			1.03376			0
NNA/T vs NNC/G	O. rufipogon	0.940404	1.07935	0.993668	0	0	1.80845e-13
	O. sativa		1.14775	1.05664		0	0
	O. barthii			0.920616			0

## Sheet: S4
Table S4. The indices of SCUB
Species	T3s	C3s	A3s	G3s	CAI	CBI	Fop	Nc	GC3s	GC	L_sym	L_aa	Gravy	Aromo
O. rufipogon	0.2579	0.3857	0.216	0.3678	0.213	0.052	0.447	56.12	0.607	0.553	13313934	13836891	-0.254008	0.073779
O. sativa	0.2496	0.3974	0.2064	0.3733	0.217	0.062	0.452	55.36	0.622	0.558	9455351	9825333	-0.235412	0.075049
O. barthii	0.2717	0.3746	0.2263	0.3601	0.214	0.043	0.442	56.83	0.589	0.541	12081356	12562607	-0.250503	0.075347
O. glaberrima	0.259	0.3873	0.2139	0.3697	0.216	0.054	0.448	55.98	0.608	0.551	9769109	10153088	-0.24248	0.075642

## Sheet: S5
Table S5. The Chi-square test for the SCUB frequencies in genes with none to nine introns
NNC-NNG	Intron number
	0	1	2	3	4	5	6	7	8	9
O. rufipogon	0.0876546	0.078052	0.0681579	0.0633255	0.0547475	0.0456896	0.0427531	0.0332737	0.033886	0.0252392
O. sativa	0.0904498	0.0870812	0.0788885	0.0589256	0.0472941	0.0379109	0.0375847	0.03192	0.0266337	0.0187794
O. barthii	0.0831621	0.0797236	0.0675327	0.0585327	0.049858	0.044953	0.0409596	0.0340099	0.0325516	0.0295744
O. glaberrima	0.0888262	0.0849201	0.0746603	0.0543135	0.0461913	0.035396	0.0365142	0.0245491	0.0213431	0.0186251
NNT-NNA	Intron number
	0	1	2	3	4	5	6	7	8	9
O. rufipogon	0.0289946	0.0329818	0.0374132	0.0420164	0.0479305	0.0518301	0.0532091	0.0551475	0.0613969	0.0643325
O. sativa	0.0353184	0.0353097	0.0409054	0.0463248	0.05088	0.0583178	0.0572487	0.0623316	0.068024	0.070493
O. barthii	0.0380104	0.0344373	0.0389982	0.0447075	0.0502135	0.0544323	0.0554401	0.0579179	0.0621008	0.0632653
O. glaberrima	0.0379323	0.0355536	0.0401975	0.0454337	0.0467982	0.0587268	0.0562579	0.0599922	0.0657241	0.0666969

## Sheet: S6
Table S6. The statistical analysis of the difference of SCUB frequencies in genes with none to nine introns between wild and domestic rice
Comparison	Rice	Comparison	Intron number
			0	1	2	3	4	5	6	7	8	9
NNA	Asian	Ratio between domasticated and wild	1.16805	0.962492	0.971305	1.00744	1.02437	1.02031	1.02099	0.993529	1.0112	1.03114
		P value	0	7.61963e-31	1.14891e-14	0.0728957	4.10066e-08	2.17495e-05	1.38973e-05	0.210114	0.0337462	2.25096e-08
	African	Ratio between domasticated and wild	0.916517	0.951041	0.95262	0.999002	1.00303	1.01393	1.02105	1.00681	1.03567	1.0496
		P value	2.06757e-149	1.34087e-50	4.83923e-37	0.807634	0.490332	0.00273508	1.01711e-05	0.167332	3.13773e-11	1.00864e-19
NNT	Asian	Ratio between domasticated and wild	1.17906	0.984179	0.996358	1.02756	1.0326	1.04357	1.03295	1.02289	1.0335	1.04606
		P value	0	9.22965e-08	0.282191	2.61187e-13	4.1923e-16	9.35942e-24	5.39425e-14	1.2056e-06	2.26924e-12	5.61128e-20
	African	Ratio between domasticated and wild	0.935618	0.967641	0.96913	1.00275	0.987101	1.02854	1.01966	1.01326	1.04092	1.05066
		P value	1.81941e-111	1.54593e-27	6.34237e-20	0.457695	0.00102561	1.11655e-11	4.95743e-06	0.00295116	2.72759e-17	8.29769e-25
NNC	Asian	Ratio between domasticated and wild	0.955342	1.02117	1.02098	0.984413	0.972196	0.965647	0.971632	0.989686	0.967154	0.951209
		P value	6.13854e-143	1.83753e-23	3.62533e-16	1.4959e-07	5.92498e-17	9.8087e-20	7.55635e-13	0.0211189	8.67073e-13	1.757e-22
	African	Ratio between domasticated and wild	1.03319	1.0222	1.02674	0.993315	0.998002	0.96899	0.97741	0.974961	0.947066	0.933335
		P value	1.45424e-57	1.5684e-24	1.2017e-24	0.0262247	0.556625	1.73389e-16	1.28687e-08	4.06925e-09	4.02466e-30	4.55919e-43
NNG	Asian	Ratio between domasticated and wild	0.93554	0.997604	0.990226	0.99615	0.993372	0.988692	0.986791	0.993664	0.991976	0.972914
		P value	1.08693e-253	0.294871	0.000387952	0.230069	0.0640764	0.0051299	0.00173125	0.177612	0.0990933	2.28522e-07
	African	Ratio between domasticated and wild	1.02398	1.01109	1.00907	1.00664	1.01092	1.00007	0.991105	1.0092	0.985548	0.970994
		P value	2.05451e-26	2.52242e-06	0.00119557	0.0404145	0.00267379	0.986614	0.0352612	0.0416138	0.00336722	1.56707e-08
NNA/T	Asian	Ratio between domasticated and wild	1.17423	0.974545	0.985265	1.01869	1.02899	1.03339	1.0277	1.00997	1.0238	1.03957
		P value	0	5.81653e-28	3.40669e-08	4.17179e-10	1.539e-19	7.99481e-22	3.73173e-15	0.00850096	7.11255e-10	3.62115e-22
	African	Ratio between domasticated and wild	0.927337	0.960284	0.96185	1.0011	0.994058	1.02216	1.02027	1.01043	1.03864	1.0502
		P value	3.28399e-226	1.01039e-64	2.34202e-46	0.708397	0.0596997	5.59178e-11	5.33967e-09	0.00376468	7.24783e-23	4.84079e-36
NNC/G	Asian	Ratio between domasticated and wild	0.946575	1.01069	1.00716	0.989705	0.981841	0.976269	0.978637	0.991553	0.978769	0.961521
		P value	3.50589e-297	8.87134e-10	0.000660421	2.19897e-05	1.82769e-11	7.39021e-15	1.92098e-11	0.0178498	7.12994e-09	2.42929e-22
	African	Ratio between domasticated and wild	1.02912	1.01728	1.0188	0.999361	1.00393	0.983304	0.983752	0.990998	0.965115	0.951065
		P value	1.24571e-64	4.86046e-22	1.30739e-18	0.794416	0.154087	3.94689e-08	3.49363e-07	0.00825713	5.07786e-21	6.01467e-37
NNA/T vs NNC/G	Asian	Ratio between domasticated and wild	0.806124	1.03709	1.02223	0.971546	0.954175	0.944725	0.952256	0.981762	0.956014	0.92492
		P value	0	1.24472e-49	1.06584e-14	1.00475e-19	1.94754e-42	3.34364e-51	1.55927e-36	1.48814e-05	4.16044e-25	2.30692e-63
	African	Ratio between domasticated and wild	1.10976	1.05935	1.05921	0.99826	1.00993	0.961989	0.964209	0.980764	0.929211	0.905606
		P value	0	6.88398e-118	4.62687e-89	0.582562	0.00416905	1.73076e-25	2.88626e-21	1.61333e-06	2.06459e-62	7.53515e-106

## Sheet: S7
Table S7. Coefficients of variation (CV) for SCUB frequencies in the first and last exons in genes with two to ten exons
Exon position	Comparison	SCUB	O. rufipogon	O. sativa	O. barthii	O. glaberrima
First exon	2-10 exon	NNA	0.0715574	0.104109	0.0341841	0.0800189
		NNT	0.0495106	0.0803931	0.022765	0.0688824
		NNC	0.0189627	0.0273758	0.0118581	0.0264737
		NNG	0.022136	0.0408096	0.0106548	0.0321665
		NNA/T	0.057992	0.0899186	0.0253521	0.0725621
		NNC/G	0.0195398	0.030208	0.00965901	0.0251237
		NNC/G / NNA/T	0.0776993	0.114127	0.0348275	0.0952072
Last	2-10 exon	NNA	0.118975	0.1276	0.109774	0.126348
		NNT	0.102484	0.103663	0.0936646	0.101377
		NNC	0.0866821	0.102589	0.0840589	0.0965304
		NNG	0.0629659	0.0636379	0.0550339	0.0675018
		NNA/T	0.109699	0.114464	0.100608	0.112616
		NNC/G	0.0751183	0.0838315	0.0701243	0.0822023
		NNC/G / NNA/T	0.200114	0.215465	0.191074	0.209297
Last	2-6 exon	NNA	0.10789	0.120839	0.11626	0.11027
		NNT	0.103196	0.107735	0.110755	0.0945007
		NNC	0.0791364	0.0917944	0.0895399	0.0826376
		NNG	0.0468308	0.0530511	0.0517702	0.0458013
		NNA/T	0.105257	0.11361	0.113217	0.101649
		NNC/G	0.0639173	0.073596	0.0717519	0.0649977
		NNC/G / NNA/T	0.171978	0.19106	0.191861	0.169235
Last	6-10 exon	NNA	0.0351793	0.041829	0.0122626	0.04144
		NNT	0.0197557	0.0287561	0.0153623	0.0207199
		NNC	0.0166098	0.0323521	0.0135895	0.0278011
		NNG	0.0266764	0.0280043	0.00735287	0.0250452
		NNA/T	0.0259675	0.0344728	0.0109059	0.029879
		NNC/G	0.0203519	0.029056	0.00853415	0.0251688
		NNC/G / NNA/T	0.0458373	0.0613644	0.0192098	0.0550119
Last	2-10 CV / 6-10 CV	NNA	3.38197	3.05052	8.95189	3.04895
		NNT	5.18756	3.6049	6.09705	4.89273
		NNC	5.21872	3.17102	6.18556	3.47218
		NNG	2.36036	2.27243	7.48468	2.6952
		NNA/T	4.22448	3.3204	9.22507	3.76907
		NNC/G	3.69097	2.88517	8.21691	3.26604
		NNC/G / NNA/T	4.36575	3.51123	9.94672	3.80458
*CV calculated without the SCUB frequency in the first exon of genes with 10 exons.

## Sheet: S8
Table S8. The difference of SCUB frequencies between wild and cultivated rices based on exon position.
The ratios between NNA/T to NNC/G ratios of domesticated rice and NNA/T to NNC/G ratios of wild rice													The Chi-square test of NNA/T and NNC/G between domesticated rice and wild rice
Comparison	Exon number	Exon position											Comparison	Exon number	Exon position
		1	2	3	4	5	6	7	8	9	10				1	2	3	4	5	6	7	8	9	10
Asian rice	2	1.03992	1.03333										Asian rice	2	2.51128e-31	4.3948e-26
	3	0.993978	1.07591	1.0845										3	0.207026	2.52471e-51	5.28269e-79
	4	1.1354	1.18416	1.2176	1.01809									4	3.31418e-99	6.20473e-163	1.45708e-217	0.00148169
	5	0.990992	1.12878	1.11668	1.15458	1.11676								5	0.243193	5.10633e-57	1.84474e-50	4.54844e-80	4.18518e-59
	6	0.990403	1.11514	1.15493	1.19117	1.21541	1.08305							6	0.273426	3.71405e-32	6.00458e-56	7.23457e-79	2.2617e-96	3.24904e-22
	7	0.98597	1.14183	1.15411	1.17905	1.22663	1.19348	1.04747						7	0.149462	3.3096e-37	8.91968e-46	5.53267e-54	1.30689e-85	4.28465e-66	2.47681e-07
	8	0.913012	1.02556	1.07162	1.22076	1.12756	1.14537	1.17011	1.04584					8	1.75406e-16	0.0249436	3.03855e-08	9.0557e-56	5.66832e-22	2.44712e-29	5.46756e-38	2.94193e-05
	9	0.884991	1.02897	1.08159	1.17388	1.17266	1.17097	1.18027	1.14301	1.07876				9	4.93418e-22	0.0238331	2.17439e-09	9.48278e-33	4.14105e-30	1.97068e-31	3.36531e-34	8.57825e-24	1.13128e-11
	10	1.04463	1.00276	1.17425	1.14759	1.10708	1.16685	1.16425	1.1827	1.17231	1.12381			10	0.00228441	0.841338	8.30603e-27	5.66722e-20	1.8948e-11	4.7066e-25	5.39046e-23	4.96975e-32	1.49411e-29	1.51215e-19
African rice	2	0.980769	1.05075										African rice	2	2.25996e-08	4.42736e-56
	3	0.912988	1.11746	1.01044										3	5.39652e-78	2.16347e-115	0.0151622
	4	1.02208	1.1576	1.14104	0.995178									4	0.000358475	1.46174e-124	2.53591e-99	0.379923
	5	0.868368	1.16604	1.10311	1.13643	0.990237								5	1.59152e-75	7.35185e-90	9.50855e-40	3.76532e-65	0.142938
	6	0.948309	1.16661	1.17087	1.1851	1.18473	1.00302							6	9.00098e-10	2.60828e-65	7.76649e-69	1.56693e-78	3.60783e-76	0.708504
	7	0.824933	1.1636	1.15929	1.1777	1.15693	1.20087	1.02906						7	2.89999e-87	2.72753e-52	9.15756e-48	1.54606e-54	3.00139e-43	1.36797e-70	0.00140401
	8	0.819151	1.09196	1.1307	1.10886	1.10301	1.12035	1.26804	1.11951					8	1.85518e-79	6.34997e-17	5.56497e-25	8.53821e-18	2.84468e-16	2.16366e-23	1.13447e-90	8.19879e-29
	9	0.89779	1.11619	1.13673	1.15029	1.1921	1.25351	1.20656	1.24825	1.06475				9	9.09954e-18	1.43272e-18	2.9264e-23	1.07202e-25	2.54586e-36	1.0812e-60	2.50796e-43	8.59255e-66	1.3774e-08
	10	0.909962	1.18141	1.1262	1.22318	1.1634	1.15149	1.20118	1.23135	1.15919	1.1743			10	7.5896e-12	8.07461e-34	2.11205e-16	2.21216e-41	5.655e-24	1.64336e-22	8.50568e-36	5.27703e-54	8.86162e-27	5.00278e-37

## Sheet: S9
Table S9. The statistical analysis of SCUB frequencies associated with DNA methylation between wild and cultivated rice
Triplets	Asian rice		African rice
	The ratios of domesticaed to wild	P values	The ratios of domesticaed to wild	P values
NAA	0.951296	1.7649e-143	0.948742	1.11374e-162
NCA	0.965304	7.83829e-84	0.948256	7.66425e-189
NGA	0.937263	4.02989e-152	0.947398	7.38675e-107
NTA	0.958909	8.34701e-64	0.940995	7.44058e-135
NAG	1.01182	3.68629e-16	1.0092	3.12992e-10
NCG	1.03537	1.11322e-100	1.09889	0
NGG	0.996506	0.0826306	1.02424	4.19444e-31
NTG	1.00811	2.62736e-06	1.00026	0.880359
NT|A	0.955827	8.19711e-90	0.958877	4.66406e-81
NT|T	0.97229	4.63474e-36	0.968194	9.94088e-49
NT|C	0.974648	1.94732e-37	0.947595	3.26663e-159
NT|G	0.974839	2.32028e-71	0.955478	1.79188e-228
NC|A	1.00985	1.33471e-11	0.988157	3.20214e-16
NC|T	1.02368	3.0497e-39	1.00546	0.0026516
NC|C	1.03475	3.34251e-100	1.0301	7.57826e-72
NC|G	1.04862	5.11537e-273	1.09743	0
Ratios	Asian rice		African rice
	The ratios of domesticaed to wild	P values	The ratios of domesticaed to wild	P values
NAA / NAG	0.94018	4.57178e-151	0.940089	5.30283e-153
NCA / NCG	0.932327	3.36862e-192	0.862925	0
NGA / NGG	0.940549	1.86799e-85	0.924976	6.07111e-135
NTA / NTG	0.951191	6.32861e-64	0.940748	4.92561e-95
NT|A / NC|A	0.946506	1.44315e-98	0.97037	1.55684e-31
NT|C / NC|C	0.941915	3.44888e-126	0.919905	5.22985e-239
NT|G / NC|G	0.929636	0	0.870652	0
NT|T / NC|T	0.949802	2.56595e-75	0.962938	9.52978e-42

## Sheet: S10
Table S10. The statistical analysis of SCUB frequencies associated with DNA methylation based on amino acid between wild and cultivated rice
Triplets	Asian rice		African rice
	The ratios of domesticaed to wild	P values	The ratios of domesticaed to wild	P values
ACA/ACG (Thr)	0.944624	6.4884e-25	0.909225	4.82057e-65
CCA/CCG (Pro)	0.924767	8.84319e-62	0.848067	1.59231e-254
GCA/GCG (Ala)	0.926247	1.23392e-79	0.838724	0
TCA/TCG (Ser)	0.944427	1.82666e-28	0.898169	3.35759e-93
AAA/AAG (Lys)	0.938412	6.21186e-54	0.947114	1.67502e-40
CAA/CAG (Gln)	0.912804	4.86088e-82	0.92705	1.64498e-57
GAA/GAG (Glu)	0.958192	3.43415e-32	0.941857	5.42383e-62
A/CGA/A/CGG (Arg)	0.938831	1.55849e-50	0.926459	4.94719e-72
GGA/GGG (Gly)	0.940364	1.7753e-38	0.91546	3.59872e-76
C/TTA/C/TTG (Leu)	0.932317	7.29511e-62	0.950732	1.41851e-33
GTA/GTG (Val)	0.982069	0.00155868	0.930438	2.03332e-36

[truncated: 3 more sheets: S11, S12, S13]
